# Supplementary material for: The Tyrosine Phosphatase Activity of PTPN22 Is Involved in T Cell Development via the Regulation of TCR Expression
Source: Int J Mol Sci. 2023 Sep 25;24(19):14505. doi: 10.3390/ijms241914505 (PMC10572452; doi:10.3390/ijms241914505)
Supplement: Supplementary file 1 [file ijms-24-14505-s001.zip]

Archive with 1 entries (1 files):
- ijms-2600971-supplementary.pdf
